# Supplementary material for: Association between HLA DNA Variants and Long-Term Response to Anti-TNF Drugs in a Spanish Pediatric Inflammatory Bowel Disease Cohort
Source: Int J Mol Sci. 2023 Jan 16;24(2):1797. doi: 10.3390/ijms24021797 (PMC9861004; doi:10.3390/ijms24021797)
Supplement: Supplementary file 1 [file ijms-24-01797-s001.zip]

Archive with 1 entries (1 files):
- ijms-2106558-supplementary.pdf
